# Supplementary material for: Value of Fluorodeoxyglucose Positron Emission Tomography/Computed Tomography in Identifying Osteoarticular Septic Grafts in Suspected Infective Endocarditis: Results from a Large Monocentric Cohort
Source: J Clin Med. 2024 Sep 12;13(18):5419. doi: 10.3390/jcm13185419 (PMC11432416; doi:10.3390/jcm13185419)
Supplement: Supplementary file 1 [file jcm-13-05419-s001.zip]

Archive with 1 entries (1 files):
- jcm-3187195-supplementary.pdf
